# Supplementary material for: Ultrasensitive Electrochemical Biosensors Based on Allosteric Transcription Factors (aTFs) for Pb2+ Detection
Source: Biosensors (Basel). 2024 Sep 18;14(9):446. doi: 10.3390/bios14090446 (PMC11430688; doi:10.3390/bios14090446)
Supplement: Supplementary file 1 [file biosensors-14-00446-s001.zip]

Archive with 1 entries (1 files):
- biosensors-3151578-supplementary.pdf
